# Supplementary material for: Nutritional Behavior of Patients with Bone Diseases: A Cross-Sectional Study from Austria
Source: Nutrients. 2024 Jun 18;16(12):1920. doi: 10.3390/nu16121920 (PMC11206606; doi:10.3390/nu16121920)
Supplement: Supplementary file 1 [file nutrients-16-01920-s001.zip]

Archive with 1 entries (1 files):
- nutrients-3039844-supplementary.pdf
